# Supplementary material for: Differential Expression of Genes between a Tolerant and a Susceptible Maize Line in Response to a Sugarcane Mosaic Virus Infection
Source: Viruses. 2022 Aug 17;14(8):1803. doi: 10.3390/v14081803 (PMC9415032; doi:10.3390/v14081803)
Supplement: Supplementary file 1 [file viruses-14-01803-s001.zip]

Archive with 2 entries (2 files):
- viruses-1849363-supplementary-Table S5. Candidate Genes Full Table.xlsx
- viruses-1849363-supplementary.pdf
