# Supplementary material for: Differential Expression of Genes between a Tolerant and a Susceptible Maize Line in Response to a Sugarcane Mosaic Virus Infection
Source: Viruses. 2022 Aug 17;14(8):1803. doi: 10.3390/v14081803 (PMC9415032; doi:10.3390/v14081803)
Supplement: Supplementary file 1 [file viruses-14-01803-s001.zip › viruses-1849363-supplementary-Table S5. Candidate Genes Full Table.xlsx]

## Sheet: BPs
	Name	Maize ID	Expression level (-log2)			Anotation
			B73	F1	CI-RL
RL up	Zm00001d013766	GRMZM2G105518			4.49943	Chlorophyll a-b binding protein, chloroplastic/photosystem II light harvesting complex gene 2.1
RL up	Zm00001d032051				4.06783	Chlorophyll a-b binding protein, chloroplastic/light harvesting complex photosystem II subunit 6
RL up	Zm00001d035718	GRMZM2G322986			3.99149	Polynucleotide adenylyltransferase family protein
RL up	Zm00001d004531				3.93062	Chlorophyllide a oxygenase chloroplastic
RL up	Zm00001d017507	GRMZM2G071468			3.92106	Homeodomain-like superfamily protein
RL up	Zm00001d050775				3.80002	NADPH-dependent pterin aldehyde reductase
RL up	Zm00001d008887				3.7937	40S ribosomal protein S4-3
RL up	Zm00001d004723				3.7179	Elongation factor Ts, mitochondrial/elongation factor Ts family protein
RL up	Zm00001d033008	AC199175.2_FG006			3.60775	60S ribosomal protein L22-2
RL up	Zm00001d050770				3.58971
RL up	Zm00001d042175	GRMZM2G455676		1.1137	3.52335	Photosystem II reaction center Psb28 protein/Photosystem II reaction center PSB28 protein chloroplastic
RL up	Zm00001d008223	GRMZM2G304121		-1.17128	3.43121	Eukaryotic translation initiation factor 6
RL up	Zm00001d024683				3.39876	V-type proton ATPase subunit c4
RL up	Zm00001d037146				3.38847
RL up	Zm00001d025116	GRMZM2G086702			3.29622	Methylesterase 3
RL up	Zm00001d046753	GRMZM2G360541			3.25018	Vacuolar protein sorting-associated protein 52 A
RL up	Zm00001d002907	GRMZM2G383883			3.23996	RNA polymerase II Rpb4 core protein
RL up	Zm00001d035329				3.23798	Thiamine biosynthetic bifunctional enzyme TH1 chloroplastic
RL up	Zm00001d038952				3.22595	CPuORF12 - conserved peptide uORF-containing transcript, expressed
RL up	Zm00001d024980				3.18874	Phosphoenolpyruvate carboxylase 3
RL up	Zm00001d052097				3.16376	Putative uncharacterized protein
RL up	Zm00001d006766	GRMZM2G703354			3.12506	40S ribosomal protein S3a-2
RL up	Zm00001d013752	GRMZM2G388576			2.99629	26S proteasome non-ATPase regulatory subunit 14 homolog
RL up	Zm00001d033672				2.99621	DNA topoisomerase type IA core
RL up	Zm00001d016068				2.93683	Peptide chain release factor PrfB1 chloroplastic
RL up	Zm00001d035823	GRMZM2G036525			2.92201	Tetratricopeptide repeat (TPR)-like superfamily protein
RL up	Zm00001d025589	GRMZM2G425920			2.91855	Transcription factor HY5-like
RL up	Zm00001d047394				2.88833	expressed protein
RL up	Zm00001d044397	GRMZM2G120661			2.8718	Small RNA 2'-O-methyltransferase
RL up	Zm00001d037561	GRMZM2G468475			2.85016	Replication protein A 70 kDa DNA-binding subunit B
RL up	Zm00001d050154				2.73992	GC-rich sequence DNA-binding factor-like protein
RL up	Zm00001d027789				2.70851
RL up	Zm00001d021133	GRMZM5G877925			2.58529	Small RNA 2'-O-methyltransferase
RL up	Zm00001d036129	GRMZM2G329434			2.57229	40S ribosomal protein S4-3
RL up	Zm00001d009287	GRMZM2G344039		1.23982	2.55968	40S ribosomal protein S4-3
RL up	Zm00001d005061	GRMZM2G302876			2.55838	Ribosomal protein L15/60S ribosomal protein L15-2
RL up	Zm00001d051091				2.55446	Guanine nucleotide-binding protein subunit beta
RL up	Zm00001d048977				2.46458
RL up	Zm00001d025192	GRMZM2G327099			2.34053	adenosine deaminases;RNA binding;RNA binding;adenosine deaminases
RL up	Zm00001d050989				2.3303	ARM repeat superfamily protein
RL up	Zm00001d025148	GRMZM5G801531			2.32314
RL up	Zm00001d050314				2.30303
RL up	Zm00001d037565	GRMZM2G078798			2.2603	Gibberellin 2-oxidase/gibberellin 2-oxidase1
RL up	Zm00001d002670				2.20644	glucose-inhibited division family A protein
RL up	Zm00001d003411	GRMZM2G032721		0.885546	2.18726	30S ribosomal protein 3 chloroplastic
RL up	Zm00001d014778	GRMZM2G158131		0.592245	2.12454	expressed protein
RL up	Zm00001d046493	GRMZM2G157936			2.04755	heme oxygenase3
RL up	Zm00001d031332	GRMZM2G024668			2.03481	Heat shock protein 90-2
RL up	Zm00001d024409	GRMZM2G103250			2.01721	Pentatricopeptide repeat-containing protein chloroplastic
RL up	Zm00001d027773				1.99576	Alpha-galactosidase/Alpha-galactosidase 1
RL up	Zm00001d051850	GRMZM2G307088			1.97483	Signal peptidase I\Peptidase S24/S26A/S26B/S26C family protein
RL up	Zm00001d046553	GRMZM2G345493/GRMZM5G817035			1.97483	Fructose-bisphosphate aldolase 7 cytosolic
RL up	Zm00001d027511	GRMZM2G090568	-1.31522	-1.21793	1.9568	Catalase/Catalase isozyme 2
RL up	Zm00001d023430	GRMZM6G534641/GRMZM2G113228			1.89557	Endonuclease III homolog/Endonuclease III homolog 1 chloroplastic
RL up	Zm00001d031325	GRMZM2G080724			1.87727	25.3 kDa heat shock protein chloroplastic
RL up	Zm00001d024365	GRMZM2G121096			1.87727	F-box/kelch-repeat protein
RL up	Zm00001d036655	GRMZM2G050645	1.90648		1.84577	endonuclease V, putative, expressed
RL up	Zm00001d021278	GRMZM2G143718			1.82906	Orphans transcription factor/B-box zinc finger protein 19
RL up	Zm00001d013555	GRMZM2G033612			1.79377	Growth-regulating factor 2
RL up	Zm00001d049657	GRMZM2G363540	1.14243	2.00446	1.70801	Glutathione S-transferase GST 26/Glutathione S-transferase GST 26; Glutathione S-transferase GSTU6
RL up	Zm00001d049995	GRMZM2G568636			1.69703	Nitrate reductase
RL up	Zm00001d009617	GRMZM2G020291			1.69424	Protein SUPPRESSOR OF PHYA-105 1
RL up	Zm00001d043592	GRMZM2G079904			1.65553	SPA1-related 3
RL up	Zm00001d021334	GRMZM5G869196			1.64621	Thioredoxin-like protein CDSP32 chloroplastic
RL up	Zm00001d034779	GRMZM2G167428			1.63242	cyclase/dehydrase family protein, expressed
RL up	Zm00001d053412	GRMZM2G322593			1.62351	RHOMBOID-like protein 9 chloroplastic
RL up	Zm00001d042026	GRMZM2G171390			1.60397	Chlorophyllide a oxygenase chloroplastic
RL up	Zm00001d033872	GRMZM2G049349		-1.98609	1.58422	Peptidase, M50 family
RL up	Zm00001d040463	GRMZM2G043109			1.58198	Magnesium-protoporphyrin IX monomethyl ester [oxidative] cyclase chloroplastic
RL up	Zm00001d037810			-1.11419	1.58121	receptor-like protein kinase 4
RL up	Zm00001d006672				1.58001	P-loop containing nucleoside triphosphate hydrolases superfamily protein
RL up	Zm00001d004415	GRMZM2G327247			1.57112	RNA-dependent RNA polymerase/Probable RNA-dependent RNA polymerase 5
RL up	Zm00001d007267	GRMZM2G149428			1.54679	Chlorophyll a-b binding protein, chloroplastic\light harvesting chlorophyll a/b binding protein5
RL up	Zm00001d016698	GRMZM2G115480	2.39888		1.54375	expressed protein
RL up	Zm00001d011917	GRMZM2G461666			1.45141	methyl esterase 10
RL up	Zm00001d011746	GRMZM2G061602			1.44369	SPA1-related 3
RL up	Zm00001d047302	GRMZM2G162968			1.44125	Putative chaperone clbp family protein
RL up	Zm00001d038163	GRMZM2G306345			1.43366	pyruvate orthophosphate dikinase1
RL up	Zm00001d026398	GRMZM2G445575	-1.27116		1.42332	Transcription factor TGA4
RL up	Zm00001d048998				1.40243	Chlorophyll a-b binding protein, chloroplastic/Chlorophyll a-b binding protein CP26 chloroplastic
RL up	Zm00001d024372				1.39332	Chlorophyll a-b binding protein, chloroplastic/Chlorophyll a-b binding protein 6 chloroplastic
RL up	Zm00001d008230	GRMZM2G081462			1.37918	Magnesium-protoporphyrin IX monomethyl ester [oxidative] cyclase chloroplastic
RL up	Zm00001d034828	GRMZM2G016084	-1.26932		1.37217	Nucleic acid-binding proteins superfamily
RL up	Zm00001d040158	GRMZM2G079807	1.74096		1.34549	Exonuclease family protein
RL up	Zm00001d053015	GRMZM2G155253			1.33546	Fructose-bisphosphate aldolase
RL up	Zm00001d028901	GRMZM2G121960			1.33542	high chlorophyll fluorescence3
RL up	Zm00001d012810	GRMZM2G144196	-1.36943		1.33365	sigma-like factor6
RL up	Zm00001d049650	GRMZM2G308944			1.32408	Photosystem II core complex protein psbY
RL up	Zm00001d033893	GRMZM2G090112			1.30981	expressed protein
RL up	Zm00001d014193	GRMZM2G066291	2.25026	1.29078	1.2985	expressed protein
RL up	Zm00001d014349	AC234522.1_FG005			1.29409	NAD(P)H-quinone oxidoreductase subunit S chloroplastic
RL up	Zm00001d032418	GRMZM2G026020			1.27345	endonuclease/exonuclease/phosphatase family protein
RL up	Zm00001d036898	GRMZM2G018037			1.27299	NADPH-dependent pterin aldehyde reductase
RL up	Zm00001d011876	GRMZM5G861678			1.269	Phytochromobilin:ferredoxin oxidoreductase chloroplastic
RL up	Zm00001d039524	GRMZM2G355572			1.26706	Transposon protein CACTA, En/Spm sub-class
RL up	Zm00001d026599	GRMZM2G092427			1.26512	Chlorophyll a-b binding protein, chloroplastic\light harvesting chlorophyll a/b binding protein6
RL up	Zm00001d021784	GRMZM2G057281			1.24666	Chlorophyll a-b binding protein, chloroplastic/Chlorophyll a-b binding protein of LHCII type III
RL up	Zm00001d046786	GRMZM2G010884			1.20676	Chlorophyll a-b binding protein, chloroplastic\Photosystem I chlorophyll a/b-binding protein 3-1 chloroplastic
RL up	Zm00001d003459	GRMZM2G071996			1.20385	Protein disulfide-isomerase LQY1 chloroplastic
RL up	Zm00001d047501	GRMZM2G043955			1.20177	Blue-light photoreceptor PHR2
RL up	Zm00001d045605				1.18872	Glycine--tRNA ligase chloroplastic/mitochondrial 2
RL up	Zm00001d006540	GRMZM5G804323			1.18158	Oxygen-evolving enhancer protein 3-1
RL up	Zm00001d015385	GRMZM2G092311			1.17013	Chlorophyll a-b binding protein, chloroplastic/Chlorophyll a-b binding protein 6 chloroplastic
RL up	Zm00001d035034	GRMZM2G178192			1.16854	Adenylate kinase/adenylate kinase1
RL up	Zm00001d038894	GRMZM2G010349			1.16395	Serine/threonine-protein kinase STN7 chloroplastic
RL up	Zm00001d052242	GRMZM2G025171			1.16347	H( )-transporting ATP synthase isoform 1/ATP synthase subunit delta chloroplastic
RL up	Zm00001d015743	GRMZM2G137046			1.16194	Transcription factor HY5
RL up	Zm00001d025948	GRMZM2G123719			1.16084	Elongation factor G, chloroplastic/Putative translation elongation factor family protein
RL up	Zm00001d005432				1.14852	40S ribosomal protein S4-3
RL up	Zm00001d042706	GRMZM2G087619			1.13388	ARM repeat superfamily protein
RL up	Zm00001d021906	GRMZM2G072280			1.12557	Chlorophyll a-b binding protein, chloroplastic/Chlorophyll a-b binding protein
RL up	Zm00001d010812	AC205471.4_FG003			1.11193	Heat stress transcription factor A-4a
RL up	Zm00001d017644				1.10802	RNA polymerase I specific transcription initiation factor RRN3 protein
RL up	Zm00001d002822	GRMZM5G810061			1.10064	Elongation factor G, chloroplastic
RL up	Zm00001d013324	GRMZM2G401040			1.09965	ATP synthase F1, delta subunit family protein
RL up	Zm00001d049046	GRMZM2G377115			1.09264	Protein kinase superfamily protein
RL up	Zm00001d021763	GRMZM2G033885			1.0799	Chlorophyll a-b binding protein, chloroplastic/photosystem II subunit29
RL up	Zm00001d011386	GRMZM2G024738			1.07306	Uroporphyrinogen decarboxylase
RL up	Zm00001d046170	GRMZM2G083841			1.07035	PEP carboxylase/Phosphoenolpyruvate carboxylase 1
RL up	Zm00001d032689	GRMZM2G165963			1.06894	Tetratricopeptide repeat (TPR)-like superfamily protein
RL up	Zm00001d042697	GRMZM2G077333			1.06813	photosystem II subunit PsbS1
RL up	Zm00001d017588				1.06404	Translation initiation factor IF-2 chloroplastic
RL up	Zm00001d035135	GRMZM2G134130			1.06311	Photosystem II core complex proteins psbY/Photosystem II core complex protein psbY; Photosystem II core complex proteins psbY
RL up	Zm00001d026563				1.06215	Ethylene-responsive transcription factor 7
RL up	Zm00001d040686	GRMZM5G880102			1.05981	Protein translocase subunit SECA1 chloroplastic
RL up	Zm00001d028670				1.05553	Photosynthetic NDH subunit of lumenal location 1 chloroplastic
RL up	Zm00001d039453	GRMZM2G143235			1.05271	3-epi-6-deoxocathasterone 23-monooxygenase
RL up	Zm00001d018069	GRMZM5G862663			1.03279	ATP synthase chloroplast subunit1
RL up	Zm00001d000164	GRMZM2G026024	-1.06498		1.03187	Phosphoribulokinase/Phosphoribulokinase chloroplastic
RL up	Zm00001d021310	GRMZM5G852968			1.02413	Triosephosphate isomerase
RL up	Zm00001d027835	GRMZM2G362942			1.02355	Pentatricopeptide repeat-containing protein
RL up	Zm00001d003251	GRMZM2G130224			1.01403	Restriction endonuclease type II-like superfamily protein
RL up	Zm00001d033957	GRMZM2G301089			1.01348	Helix-loop-helix DNA-binding domain containing protein
RL up	Zm00001d006198	GRMZM2G422644			1.01218	B-box zinc finger protein 19
RL up	Zm00001d036495	GRMZM2G156099			1.00738	Putative SERRATE-related C2H2 zinc-finger family protein
RL up	Zm00001d008178	GRMZM2G085111			1.00053	ABC transporter B family member 21
RL up	Zm00001d037873	GRMZM2G154218	0.766929	0.889486		Elongation factor 1-alpha (elfa3)
RL up	Zm00001d036904	GRMZM2G343543		0.559946		Elongation factor 1-alpha (elfa10)
RL up	Zm00001d034776	GRMZM2G040369	2.45582	1.35689		Elongation factor 2
RL up	Zm00001d044242	GRMZM2G081816	2.10541	1.64498		Transcription factor bHLH87
RL up	Zm00001d049680	GRMZM2G103430	2.33443	1.85934		RNA-binding (RRM/RBD/RNP motifs) family protein
RL up	Zm00001d011096	GRMZM2G162525	1.69184	1.38339		argonaute1
RL up	Zm00001d016274	GRMZM2G012923	1.13777	1.0949		Monosaccharide-sensing protein 2
B73 Down	Zm00001d037894	GRMZM2G079440	-4.75877	-4.30979		RAB17 protein/Dehydrin DHN1
B73 Down	Zm00001d007949	GRMZM2G148693	-4.06191	-4.16596		Agamous-like MADS-box protein AGL8
B73 Down	Zm00001d035647	GRMZM2G334239	-3.91989			Putative ribosomal protein S4 (RPS4A) family protein
B73 Down	Zm00001d013900	GRMZM2G376743	-3.37258	-2.46571		Expressed protein; protein
B73 Down	Zm00001d032519		-3.35659	-2.93961		Expressed protein; protein
B73 Down	Zm00001d011503	GRMZM2G030118	-2.93616			Sphinganine C4-monooxygenase 1
B73 Down	Zm00001d024497	GRMZM2G165757	-2.50911			ABC transporter G family member 14
B73 Down	Zm00001d031673	GRMZM2G309731	-2.48451	-3.05888		Ethylene-responsive transcription factor ERF112
B73 Down	Zm00001d020006	GRMZM2G409131	-2.20474			Pyrophosphate--fructose 6-phosphate 1-phosphotransferase subunit alpha 2
B73 Down	Zm00001d004102	GRMZM2G013612	-2.13669			OSJNBa0020I02.16 protein
B73 Down	Zm00001d033464	GRMZM2G447151	-2.11086			Putative auxin-induced protein family/Putative auxin-induced protein family; SAUR14-auxin-responsive SAUR family member
B73 Down	Zm00001d030348	GRMZM2G152975	-1.98469			Alcohol dehydrogenase-like 3
B73 Down	Zm00001d032461	GRMZM2G176209	-1.93649	-1.1759		Aquaporin NIP3-1/tasselless1
B73 Down	Zm00001d007240	GRMZM2G033962	-1.93104			Two-component response regulator-like APRR3
B73 Down	Zm00001d006082	GRMZM2G040911	-1.91682			Auxin efflux carrier component/PIN-formed protein11
B73 Down	Zm00001d027929	AC206951.3_FG017	-1.8898		1.76621	AP2-EREBP transcription factor
B73 Down	Zm00001d010969	GRMZM2G086766	-1.88107			Tetraspanin-6
B73 Down	Zm00001d029313	GRMZM2G001288	-1.8708			PLASMODESMATA CALLOSE-BINDING PROTEIN 5
B73 Down	Zm00001d044812	GRMZM2G098643	-1.83832			Auxin efflux carrier component/Putative auxin efflux carrier
B73 Down	Zm00001d033463	GRMZM2G146108	-1.8373			Putative auxin-induced protein family
B73 Down	Zm00001d028311	GRMZM2G135877	-1.8071			Protein DETOXIFICATION\Antiporter/ drug transporter/ transporter
B73 Down	Zm00001d039267	GRMZM2G475263	-1.7717			Auxin response factor/Auxin response factor 7
B73 Down	Zm00001d010791	GRMZM2G173710	-1.76766	-1.52811		Histidine-containing phosphotransfer protein 4
B73 Down	Zm00001d033786	GRMZM2G155767	-1.70117		1.18388	histidine kinase4
B73 Down	Zm00001d037694	GRMZM2G124890	-1.68296			Histidine-containing phosphotransfer protein 4
B73 Down	Zm00001d031773	GRMZM2G092925	-1.67259			HVA22-like protein/Protein HVA22
B73 Down	Zm00001d051096	GRMZM2G702599	-1.64928		1.22303	Putative leucine-rich repeat receptor-like protein kinase family protein
B73 Down	Zm00001d028630	GRMZM2G428391	-1.63868			Heat shock cognate 70 kDa protein 2
B73 Down	Zm00001d038784	GRMZM2G074427	-1.62956	-1.23839		Auxin-responsive protein/Auxin-responsive protein IAA26
B73 Down	Zm00001d014793	GRMZM2G300133	-1.60276			LRR-like kinase protein THICK TASSEL DWARF1 thick tassel dwarf1
B73 Down	Zm00001d005892	GRMZM2G138396	-1.56634		1.68116	Ethylene-responsive transcription factor ERF109
B73 Down	Zm00001d045386	GRMZM2G173579	-1.53463			Ethylene-responsive transcription factor RAP2-2
B73 Down	Zm00001d043505	GRMZM2G039246	-1.51215	-1.44805	1.19626	Histidine-containing phosphotransfer protein 4
B73 Down	Zm00001d025472	GRMZM2G158140	-1.48309		1.26011	Two-component response regulator ARR16
B73 Down	Zm00001d009373	GRMZM2G023840	-1.47329			Peroxidase/Peroxidase 72
B73 Down	Zm00001d002479	GRMZM2G342033	-1.44943			S-norcoclaurine synthase
B73 Down	Zm00001d013707	GRMZM2G128421	-1.40949			Auxin-responsive protein/Auxin-responsive protein IAA4
B73 Down	Zm00001d019111		-1.39683
B73 Down	Zm00001d016982	GRMZM2G176253	-1.37584	-1.19949	1.18054	Protein NRT1/ PTR FAMILY 6.4
B73 Down	Zm00001d013809	GRMZM6G734131	-1.34908	-1.65183		Protein DETOXIFICATION/Protein DETOXIFICATION 40
B73 Down	Zm00001d022088	GRMZM2G147716	-1.34509			Agamous-like MADS-box protein AGL8
B73 Down	Zm00001d027511	GRMZM2G090568	-1.31522	-1.21793	1.9568	Catalase/Catalase isozyme 2
B73 Down	Zm00001d034828	GRMZM2G016084	-1.26932		1.37217	Nucleic acid-binding proteins superfamily
B73 Down	Zm00001d008749	GRMZM2G130953	-1.21616			Auxin-responsive protein/barren inflorescence1
B73 Down	Zm00001d016506	GRMZM2G025598	-1.21087	-1.02291		Probable UDP-N-acetylglucosamine--peptide N-acetylglucosaminyltransferase SEC
B73 Down	Zm00001d035079	GRMZM2G175995	-1.20444	-1.31531		Auxin regulated gene involved in organ size 5/Zea mays ARGOS5
B73 Down	Zm00001d010411	GRMZM2G035465	-1.19874			Auxin-responsive protein/Auxin-responsive protein IAA27
B73 Down	Zm00001d049295	GRMZM2G378580	-1.19762			Auxin response factor/Auxin response factor 2
B73 Down	Zm00001d014606	GRMZM2G133434	-1.1895			Peroxidase/Peroxidase 45
B73 Down	Zm00001d007254	GRMZM2G169681	-1.1694			Non-specific serine/threonine protein kinase\Leucine-rich repeat receptor-like serine/threonine-protein kinase BAM3
B73 Down	Zm00001d012005	GRMZM2G423456	-1.16083	-1.28891		Putative histidine kinase family protein
B73 Down	Zm00001d027271	GRMZM2G052586	-1.14012		-1.41281	50S ribosomal protein L35
B73 Down	Zm00001d035501	GRMZM2G020091	-1.10941	-1.10768		Tetraspanin-3
B73 Down	Zm00001d020808	GRMZM5G843748	-1.10699	-1.5577		Peroxidase/Peroxidase 17
B73 Down	Zm00001d023659	GRMZM2G006042	-1.10481			Auxin response factor/Auxin response factor 2
B73 Down	Zm00001d023659	GRMZM2G006042	-1.10481			Auxin response factor 2
B73 Down	Zm00001d018973	GRMZM2G115357	-1.10024			Auxin-responsive protein\IAA24-auxin-responsive Aux/IAA family member
B73 Down	Zm00001d042345	GRMZM2G025742/GRMZM2G175983	-1.08449		1.27225	Auxin efflux carrier component/PIN-formed protein5
B73 Down	Zm00001d030347	GRMZM2G152981	-1.06781			Alcohol dehydrogenase-like 3
B73 Down	Zm00001d044023	GRMZM2G033671	-1.0623			Peptidase M50 family protein
B73 Down	Zm00001d034175	GRMZM2G009958	-1.05307	-1.30855		CCG-binding protein 1
B73 Down	Zm00001d039624	GRMZM2G004696	-1.04121			Auxin-responsive protein/Auxin-responsive protein IAA15
B73 Down	Zm00001d003248	GRMZM2G102238	-1.03958			Acid phosphatase/vanadium-dependent haloperoxidase-related protein
B73 Down	Zm00001d017997	GRMZM2G501450/GRMZM5G821411	-1.0359			alpha-1,2-Mannosidase/Alpha-mannosidase I MNS5
B73 Down	Zm00001d053861	GRMZM2G003157	-1.03429		0.958991	Translation factor GUF1 homolog, chloroplastic/Putative translation elongation factor family protein
B73 Down	Zm00001d018178	GRMZM2G479760	-1.02695	-0.975976		ABSCISIC ACID-INSENSITIVE 5-like protein 5
B73 Down	Zm00001d021469	GRMZM2G423555	-1.0131			Glutathione S-transferase F9
B73 Down	Zm00001d047209	GRMZM2G431243	-0.981152			Calmodulin-binding transcription activator 2
B73 Down	Zm00001d026368	GRMZM2G023387		-0.982619		Thioredoxin-like 4/Thioredoxin-like protein CXXS1
B73 Down	Zm00001d031953	GRMZM5G882446			-1.18253	Glutathione S-transferase
B73 Down	Zm00001d037877	GRMZM2G001327	0.723126	0.688614	-0.525199	Elongation factor 1-alpha (elfa12)
B73 Down	Zm00001d025100	GRMZM5G801457/GRMZM5G850607			-0.731896	Translation elongation factor EF1A (Zm-elfa)
B73 Down	Zm00001d015053	GRMZM2G046615		-1.39093	-1.19843	Terpene synthase 2
B73 Down	Zm00001d012456	GRMZM2G058024			-4.28978	jasmonate-regulated gene 21
B73 Down	Zm00001d013307	GRMZM2G147880		0.5		Probable WRKY transcription factor 74
B73 Down	Zm00001d013348	GRMZM2G019958	-0.6		0.9	Thioredoxin superfamily protein

## Sheet: CCs
	Name	Maize ID	Expression level (-log2)			Anotation
			B73	F1	CI-RL
RL up	Zm00001d016193				4.66022	Coatomer subunit beta'-3
RL up	Zm00001d025607	GRMZM5G821433			4.31465	Glyceraldehyde-3-phosphate dehydrogenase GAPA1 chloroplastic
RL up	Zm00001d045759				4.03499
RL up	Zm00001d004531				3.93062	Chlorophyllide a oxygenase chloroplastic
RL up	Zm00001d008887				3.7937	40S ribosomal protein S4-3
RL up	Zm00001d019076				3.71817	SAC3 family protein B
RL up	Zm00001d045313	GRMZM2G405203			3.59987	F-box protein MAX2
RL up	Zm00001d024683				3.39876	V-type proton ATPase subunit c4
RL up	Zm00001d037146				3.38847
RL up	Zm00001d002907	GRMZM2G383883			3.23996	RNA polymerase II Rpb4 core protein
RL up	Zm00001d022346	GRMZM2G429231/GRMZM2G049785			3.13294	SAC3 family protein B
RL up	Zm00001d044978				3.08851	Putative uncharacterized protein/1-aminocyclopropane-1-carboxylate oxidase 1
RL up	Zm00001d013752	GRMZM2G388576			2.99629	26S proteasome non-ATPase regulatory subunit 14 homolog
RL up	Zm00001d049672				2.93745	Cyclin-B1-4
RL up	Zm00001d047394				2.88833	expressed protein
RL up	Zm00001d037561	GRMZM2G468475			2.85016	Replication protein A 70 kDa DNA-binding subunit B
RL up	Zm00001d036129	GRMZM2G329434			2.57229	40S ribosomal protein S4-3
RL up	Zm00001d009287	GRMZM2G344039		1.23982	2.55968	40S ribosomal protein S4-3
RL up	Zm00001d043115	GRMZM2G043115			2.5527	ER membrane protein complex subunit 7 homolog
RL up	Zm00001d020113	GRMZM2G054048			2.48991	La-related protein 6B
RL up	Zm00001d038826	GRMZM2G014458			2.40873
RL up	Zm00001d050989				2.3303	ARM repeat superfamily protein
RL up	Zm00001d021085	GRMZM2G130959			2.26757	ALBINO3-like protein 1 chloroplastic
RL up	Zm00001d038058				2.21266
RL up	Zm00001d014778	GRMZM2G158131			2.12454	expressed protein
RL up	Zm00001d039086	GRMZM5G811731			2.07228	Tetratricopeptide repeat (TPR)-like superfamily protein
RL up	Zm00001d024409	GRMZM2G103250			2.01721	Pentatricopeptide repeat-containing protein chloroplastic
RL up	Zm00001d005928	GRMZM2G178229			1.9243	D-type cyclin
RL up	Zm00001d011847	AC193786.3_FG005			1.85189	Putative HLH DNA-binding domain superfamily protein
RL up	Zm00001d028473	GRMZM2G050825			1.8313	Protein CHAPERONE-LIKE PROTEIN OF POR1 chloroplastic
RL up	Zm00001d051850	GRMZM2G307088			1.73196	Signal peptidase I\Peptidase S24/S26A/S26B/S26C family protein
RL up	Zm00001d039104	GRMZM2G062738			1.66622	Protein CHUP1 chloroplastic
RL up	Zm00001d051789	AC185471.3_FG005			1.66502	Microtubule motor/Microtubule motor; Putative dynein light chain type 1 family protein
RL up	Zm00001d034705	GRMZM2G081114			1.65495	Putative uncharacterized protein
RL up	Zm00001d042026	GRMZM2G171390			1.60397	Chlorophyllide a oxygenase chloroplastic
RL up	Zm00001d007267	GRMZM2G149428			1.54679	Chlorophyll a-b binding protein, chloroplastic\light harvesting chlorophyll a/b binding protein5
RL up	Zm00001d034755	GRMZM2G448523			1.49871	Translocase of chloroplast 159 chloroplastic
RL up	Zm00001d048323	GRMZM2G178945			1.45136	O-fucosyltransferase family protein
RL up	Zm00001d020353	GRMZM2G476685		1.14954	1.41776	Cyclin-D1-1
RL up	Zm00001d006845	GRMZM2G096106			1.41441	Exportin-T
RL up	Zm00001d050475		-1.153		1.40305	Cyclin-D2-1
RL up	Zm00001d048998				1.40243	Chlorophyll a-b binding protein, chloroplastic/Chlorophyll a-b binding protein CP26 chloroplastic
RL up	Zm00001d049650	GRMZM2G308944			1.32408	Photosystem II core complex protein psbY
RL up	Zm00001d028873	GRMZM2G084389	-1.698		1.27825	Outer envelope pore protein 16-2 chloroplastic
RL up	Zm00001d021784	GRMZM2G057281			1.24666	Chlorophyll a-b binding protein, chloroplastic/Chlorophyll a-b binding protein of LHCII type III
RL up	Zm00001d018488	GRMZM5G837869			1.22025	cytochrome P450 13
RL up	Zm00001d042528	GRMZM2G096458			1.21574	Chromatin assembly factor 1 subunit FAS1
RL up	Zm00001d038881	GRMZM2G174971			1.20763	Anaphase-promoting complex subunit 10
RL up	Zm00001d046786	GRMZM2G010884			1.20676	Chlorophyll a-b binding protein, chloroplastic\Photosystem I chlorophyll a/b-binding protein 3-1 chloroplastic
RL up	Zm00001d005114				1.18513	Cytochrome b-c1 complex subunit 7/Cytochrome b-c1 complex subunit 7-2
RL up	Zm00001d027488	GRMZM5G845611		1.15199	1.1838	Glyceraldehyde-3-phosphate dehydrogenase/glyceraldehyde phosphate dehydrogenase B1
RL up	Zm00001d006540	GRMZM5G804323			1.18158	Oxygen-evolving enhancer protein 3-1
RL up	Zm00001d039563	GRMZM2G111846			1.17796	ARM repeat superfamily protein
RL up	Zm00001d002423	GRMZM2G156356			1.16395	Maltose excess protein 1-like
RL up	Zm00001d052242	GRMZM2G025171			1.16347	H( )-transporting ATP synthase isoform 1/ATP synthase subunit delta chloroplastic
RL up	Zm00001d005432				1.14852	40S ribosomal protein S4-3
RL up	Zm00001d018382	GRMZM2G179658/GRMZM2G179662			1.14358	protein kinase family protein / WD-40 repeat family protein
RL up	Zm00001d017947	GRMZM2G375762			1.13609	Microtubule motor
RL up	Zm00001d008625	GRMZM2G110063			1.13423	Inner membrane protein ALBINO3 chloroplastic
RL up	Zm00001d013324	GRMZM2G401040			1.09965	ATP synthase F1, delta subunit family protein
RL up	Zm00001d003750	AC233887.1_FG006			1.08635	Digalactosyldiacylglycerol synthase 1 chloroplastic
RL up	Zm00001d041803	GRMZM2G358050			1.08328	Transcriptional corepressor SEUSS
RL up	Zm00001d021763	GRMZM2G033885			1.0799	Chlorophyll a-b binding protein, chloroplastic/photosystem II subunit29
RL up	Zm00001d017046	GRMZM2G113064			1.07591	Transducin/WD40 repeat-like superfamily protein
RL up	Zm00001d046170	GRMZM2G083841			1.07035	PEP carboxylase/Phosphoenolpyruvate carboxylase 1
RL up	Zm00001d035665				1.06724	Outer envelope pore protein 16-1 chloroplastic
RL up	Zm00001d035135	GRMZM2G134130			1.06311	Photosystem II core complex proteins psbY/Photosystem II core complex protein psbY; Photosystem II core complex proteins psbY
RL up	Zm00001d019349	GRMZM2G317051	-1.25885		1.0606	Chromatin assembly factor 1 subunit FAS1
RL up	Zm00001d047847	GRMZM2G073567	-1.54216		1.05371	Serine/arginine-rich splicing factor SR45a
RL up	Zm00001d043944	GRMZM2G024391			1.03578	expressed protein
RL up	Zm00001d018069	GRMZM5G862663			1.03279	ATP synthase chloroplast subunit1
RL up	Zm00001d000164	GRMZM2G026024	-1.06498		1.03187	Phosphoribulokinase/Phosphoribulokinase chloroplastic
RL up	Zm00001d047723	AC206223.3_FG001			1.02856	Tetratricopeptide repeat (TPR)-like superfamily protein
RL up	Zm00001d018467	GRMZM2G078324			1.02511	homolog of Synechocystis YCF37
B73 down	Zm00001d044657	GRMZM2G138496	-1.00358			ENTH/VHS family protein
B73 down	Zm00001d038224	GRMZM2G153075	-1.00422			F-box protein FBL2\F-box protein SKP2A
B73 down	Zm00001d036301	GRMZM5G814904	-1.01879			Brown midrib3\Flavone 3'-O-methyltransferase 1
B73 down	Zm00001d051183	GRMZM2G418604	-1.04148			Regulator of nonsense transcripts UPF2
B73 down	Zm00001d042128	GRMZM5G822970	-1.12344			Crossover junction endonuclease MUS81
B73 down	Zm00001d038570	GRMZM2G041697	-1.15096			global transcription factor group B1
B73 down	Zm00001d050475		-1.153		1.40305	Cyclin-D2-1
B73 down	Zm00001d044116	GRMZM2G180815	-1.20833			Rae1-like protein
B73 down	Zm00001d048937		-1.23491			Long chain base biosynthesis protein 2a
B73 down	Zm00001d019349	GRMZM2G317051	-1.25885		1.0606	Chromatin assembly factor 1 subunit FAS1
B73 down	Zm00001d024470	GRMZM2G133512	-1.26796	-1.53273		DNA-directed RNA polymerase subunit beta\DNA-directed RNA polymerase
B73 down	Zm00001d019061	GRMZM2G002894	-1.29959			Forkhead-associated (FHA) domain-containing protein
B73 down	Zm00001d012794	GRMZM2G054378	-1.36068			tRNA (guanine-N-7) methyltransferase
B73 down	Zm00001d019111		-1.39683
B73 down	Zm00001d010684	GRMZM2G410318	-1.51438			Nuclear pore complex protein NUP205
B73 down	Zm00001d047847	GRMZM2G073567	-1.54216		1.05371	Serine/arginine-rich splicing factor SR45a
B73 down	Zm00001d050266	GRMZM2G118104	-1.62916	-1.5288		Cleavage and polyadenylation specificity factor 5
B73 down	Zm00001d028873	GRMZM2G084389	-1.698		1.27825	Outer envelope pore protein 16-2 chloroplastic
B73 down	Zm00001d016016	GRMZM2G346133	-1.77034			Dynein light chain LC6, flagellar outer arm
B73 down	Zm00001d040613	GRMZM2G103771	-1.82947			Stress-inducible membrane pore protein
B73 down	Zm00001d000147	GRMZM2G418223	-1.99021			transposon protein, putative, unclassified, expressed
B73 down	Zm00001d029643		-2.15194	-1.29168		expressed protein
B73 down	Zm00001d035647	GRMZM2G334239	-3.91989			Putative ribosomal protein S4 (RPS4A) family protein

## Sheet: CI-RL up
Name	Maize ID	Expression level (-log2)			Anotation
		B73	F1	CI-RL
Zm00001d035392				5.91178	Cycloartenol synthase
Zm00001d016015			-3.23734	5.71523	expressed protein
Zm00001d037223				4.96478	Putative 1-phosphatidylinositol-3-phosphate 5-kinase FAB1D
Zm00001d016193				4.66022	Coatomer subunit beta'-3
Zm00001d039504	GRMZM2G166603			4.64237	oryzain alpha chain precursor, putative, expressed
Zm00001d029154				4.61579	Beta-amylase/Inactive beta-amylase 9
Zm00001d017486	GRMZM2G157982			4.52446	Zinc ion binding protein
Zm00001d020268	GRMZM2G136663	-2.38112		4.51735
Zm00001d013766	GRMZM2G105518			4.49943	Chlorophyll a-b binding protein, chloroplastic/photosystem II light harvesting complex gene 2.1
Zm00001d008671				4.47061	Cycloartenol synthase
Zm00001d017318				4.40391	VHS domain-containing protein
Zm00001d005878	GRMZM2G366101		-1.09099	4.39918	expressed protein
Zm00001d024053			-1.09099	4.39291	Protein kinase superfamily protein
Zm00001d025607	GRMZM5G821433			4.31465	Glyceraldehyde-3-phosphate dehydrogenase GAPA1 chloroplastic
Zm00001d021207	GRMZM2G069126		-0.746147	4.3119	DRE-binding protein 3
Zm00001d049240				4.24915	Alpha carbonic anhydrase 1 chloroplastic
Zm00001d045009	GRMZM2G447806			4.22532
Zm00001d048538	GRMZM2G354746			4.22154	Putative dnaJ chaperone family protein
Zm00001d045629	GRMZM2G156129/GRMZM2G156121			4.18043
Zm00001d023674				4.1426
Zm00001d040496				4.13959	Sulfite oxidase
Zm00001d024476	GRMZM2G148316		0.672949	4.13483	UDP-glycosyltransferase 85A3
Zm00001d025851				4.1042	Xyloglucan 6-xylosyltransferase 2
Zm00001d026071				4.09115	Peptidyl-prolyl cis-trans isomerase/Peptidyl-prolyl cis-trans isomerase CYP23
Zm00001d032051				4.06783	Chlorophyll a-b binding protein, chloroplastic/light harvesting complex photosystem II subunit 6
Zm00001d036866				4.06424	Inositol-3-phosphate synthase isozyme 1
Zm00001d045759				4.03499
Zm00001d046709				4.00004	Chaperonin 60 subunit beta 2 chloroplastic
Zm00001d035718	GRMZM2G322986			3.99149	Polynucleotide adenylyltransferase family protein
Zm00001d045350				3.98507	Pyridoxal-5'-phosphate-dependent enzyme family protein
Zm00001d047055	GRMZM2G446213			3.97462	Formin-like protein 18
Zm00001d004531				3.93062	Chlorophyllide a oxygenase chloroplastic
Zm00001d017507	GRMZM2G071468			3.92106	Homeodomain-like superfamily protein
Zm00001d024514				3.91822	Ent-kaur-16-ene synthase chloroplastic
Zm00001d012386				3.91139
Zm00001d045455	GRMZM2G010768			3.86292	Inositol-3-phosphate synthase isozyme 1
Zm00001d031364	GRMZM2G050481			3.83123	Serine--glyoxylate aminotransferase
Zm00001d050254	GRMZM2G376825			3.8307	Putative aspartic protease family protein
Zm00001d004968				3.81955
Zm00001d050775				3.80002	NADPH-dependent pterin aldehyde reductase
Zm00001d008887				3.7937	40S ribosomal protein S4-3
Zm00001d037647	AC205035.3_FG004			3.78102	hydroxyproline-rich glycoprotein family protein
Zm00001d033305				3.76265	FAD binding domain containing protein, expressed
Zm00001d019793	GRMZM2G110742			3.72503
Zm00001d019076				3.71817	SAC3 family protein B
Zm00001d004723				3.7179	Elongation factor Ts, mitochondrial/elongation factor Ts family protein
Zm00001d003552	GRMZM2G028640			3.71088	RmlC-like cupins superfamily protein
Zm00001d017416				3.67328	Pectate lyase/Pectin lyase-like superfamily protein
Zm00001d050548	GRMZM2G066480			3.66188	expressed protein
Zm00001d009558	GRMZM2G067256			3.64164
Zm00001d039953				3.62761	Digalactosyldiacylglycerol synthase 1 chloroplastic
Zm00001d046598	GRMZM2G460407			3.62277
Zm00001d033008	AC199175.2_FG006			3.60775	60S ribosomal protein L22-2
Zm00001d045313	GRMZM2G405203			3.59987	F-box protein MAX2
Zm00001d044731	GRMZM2G362470			3.59576
Zm00001d050770				3.58971
Zm00001d002506				3.58439
Zm00001d036867				3.58397
Zm00001d047062				3.56556	Ras-related protein Rab5
Zm00001d014927				3.55807	Succinate dehydrogenase [ubiquinone] flavoprotein subunit 1 mitochondrial
Zm00001d029606				3.54452	Big map kinase/bmk
Zm00001d030503				3.53443
Zm00001d005124	GRMZM2G088293			3.5289	expressed protein
Zm00001d042175	GRMZM2G455676		1.1137	3.52335	Photosystem II reaction center Psb28 protein/Photosystem II reaction center PSB28 protein chloroplastic
Zm00001d038045				3.5209	Aspartic proteinase A1
Zm00001d016167				3.51503
Zm00001d023924				3.50507	xa1, putative, expressed
Zm00001d039632	GRMZM2G429964			3.50012	Rap1-interacting factor 1 amino-terminal protein
Zm00001d042737	GRMZM2G135706			3.48434	ARM repeat superfamily protein
Zm00001d035389	GRMZM2G390429			3.48	Cycloartenol synthase
Zm00001d033355				3.46719
Zm00001d051109				3.45058	General transcription factor 2-related zinc finger protein
Zm00001d003639				3.45032	AT4G35310 (E=9e-076) CPK5 ATCPK5 | CPK5 (calmodulin-domain protein kinase 5); ATP binding / calcium ion binding / calmodulin-dependent protein kinase/ kinase/ protein kinase/ protein serine/threonine kinase
Zm00001d034286	GRMZM2G392076		1.81543	3.44709	pentatricopeptide, putative, expressed
Zm00001d008223	GRMZM2G304121		-1.17128	3.43121	Eukaryotic translation initiation factor 6
Zm00001d027567				3.41459	2Fe-2S ferredoxin-like superfamily protein
Zm00001d024683				3.39876	V-type proton ATPase subunit c4
Zm00001d037976	GRMZM2G068275			3.39612	FAM91A1-like protein
Zm00001d042514	GRMZM2G015923			3.38945	Ras-related protein Rab5
Zm00001d037146				3.38847
Zm00001d020018	GRMZM2G128434			3.38749	P-loop containing nucleoside triphosphate hydrolases superfamily protein
Zm00001d050482				3.37436
Zm00001d019792				3.37427
Zm00001d013771				3.36964	transcription regulators
Zm00001d053415	GRMZM2G153597			3.36284	VQ domain containing protein, putative, expressed
Zm00001d008081				3.3567
Zm00001d029522	AC212231.3_FG003			3.34859
Zm00001d050038				3.34604	zinc finger C-x8-C-x5-C-x3-H type family protein, expressed
Zm00001d007156	GRMZM2G357683			3.33537	P-loop containing nucleoside triphosphate hydrolases superfamily protein
Zm00001d042120				3.32057
Zm00001d025116	GRMZM2G086702			3.29622	Methylesterase 3
Zm00001d028336				3.29407
Zm00001d039633				3.29209
Zm00001d027157				3.28833
Zm00001d019474	GRMZM2G178140		1.31487	3.28452	Receptor-like protein kinase-related family protein
Zm00001d024070				3.26337
Zm00001d014309				3.2626
Zm00001d053767				3.25607	Vacuolar-sorting receptor 1
Zm00001d046753	GRMZM2G360541			3.25018	Vacuolar protein sorting-associated protein 52 A
Zm00001d002907	GRMZM2G383883			3.23996	RNA polymerase II Rpb4 core protein
Zm00001d035329				3.23798	Thiamine biosynthetic bifunctional enzyme TH1 chloroplastic
Zm00001d032401	GRMZM2G026406			3.22828	Serine/threonine kinase-like protein
Zm00001d019794				3.22798
Zm00001d025262	GRMZM2G166956			3.22718	Stearoyl-[acyl-carrier-protein] 9-desaturase 7 chloroplastic
Zm00001d043925	GRMZM2G327999			3.22654	Putative calcium-transporting ATPase 13 plasma membrane-type
Zm00001d038952				3.22595	CPuORF12 - conserved peptide uORF-containing transcript, expressed
Zm00001d044656	GRMZM2G439799			3.22583	Non-specific serine/threonine protein kinase\Leucine-rich repeat protein kinase family protein
Zm00001d033349				3.22476
Zm00001d003088	GRMZM2G051952			3.21369	Protein LOW PSII ACCUMULATION 1 chloroplastic
Zm00001d005145	GRMZM2G173419			3.21227	expressed protein
Zm00001d021394	GRMZM2G041388			3.19706
Zm00001d004588				3.1954
Zm00001d017904	GRMZM5G880393			3.18998
Zm00001d004494	GRMZM2G163120			3.18915	TPR repeat-containing thioredoxin TTL1
Zm00001d024980				3.18874	Phosphoenolpyruvate carboxylase 3
Zm00001d045970				3.18144	B3 domain-containing transcription repressor VAL2
Zm00001d004610				3.17718
Zm00001d019418				3.16457
Zm00001d052102	GRMZM2G097081			3.16416	Putative AP2/EREBP transcription factor superfamily protein
Zm00001d052097				3.16376	Putative uncharacterized protein
Zm00001d003553	GRMZM2G028608			3.15826	GRAS family transcription factor domain containing protein, expressed
Zm00001d004147	GRMZM2G167630			3.15364
Zm00001d038199	GRMZM2G117608	-1.58106		3.15278	MLO-like protein/MLO-like protein 1
Zm00001d027253	GRMZM2G408834			3.15064
Zm00001d017567				3.14718	Chaperonin 60 subunit beta 2 chloroplastic
Zm00001d022129	GRMZM2G377502			3.14416	Rap1-interacting factor 1 amino-terminal protein
Zm00001d017585				3.14185	Nuclear transport factor 2 (NTF2) family protein
Zm00001d013717				3.13362	NAC domain containing protein 58
Zm00001d022346	GRMZM2G429231/GRMZM2G049785			3.13294	SAC3 family protein B
Zm00001d006766	GRMZM2G703354			3.12506	40S ribosomal protein S3a-2
Zm00001d042659	GRMZM2G361120			3.10127	Protein SRC2 homolog
Zm00001d003075				3.10086
Zm00001d030234	GRMZM2G101576			3.09384	Protein NRT1/ PTR FAMILY 8.3
Zm00001d053349				3.09248	Putative uncharacterized protein
Zm00001d044978				3.08851	Putative uncharacterized protein/1-aminocyclopropane-1-carboxylate oxidase 1
Zm00001d042353	GRMZM2G140107			3.06763	sucrose phosphate synthase2
Zm00001d053368				3.06283	10A19I.15
Zm00001d031923				3.0584	Transcription factor GTE3 chloroplastic
Zm00001d011328	GRMZM2G459373			3.05234	GTP-binding nuclear protein/GTP-binding nuclear protein Ran-2
Zm00001d017245	GRMZM2G430463			3.04241	bile acid sodium symporter family protein, putative, expressed
Zm00001d048699	GRMZM2G422877			2.99743
Zm00001d013752	GRMZM2G388576			2.99629	26S proteasome non-ATPase regulatory subunit 14 homolog
Zm00001d033672				2.99621	DNA topoisomerase type IA core
Zm00001d028859				2.98745
Zm00001d014389				2.98561
Zm00001d043066	GRMZM2G382350			2.9783	Probable WRKY transcription factor 30
Zm00001d040723				2.97604
Zm00001d020786	GRMZM2G165217			2.97404	L-ascorbate peroxidase 2 cytosolic
Zm00001d028021				2.96486
Zm00001d032772				2.96158	Helicase protein MOM1
Zm00001d021218				2.95851	thiamine monophosphate synthase
Zm00001d016508				2.95208	Actin-7
Zm00001d023280	GRMZM2G152016			2.95191
Zm00001d049672				2.93745	Cyclin-B1-4
Zm00001d016068				2.93683	Peptide chain release factor PrfB1 chloroplastic
Zm00001d035823	GRMZM2G036525			2.92201	Tetratricopeptide repeat (TPR)-like superfamily protein
Zm00001d035870	GRMZM2G122214			2.92086
Zm00001d025589	GRMZM2G425920			2.91855	Transcription factor HY5-like
Zm00001d007750				2.91335	LRR receptor-like serine/threonine-protein kinase EFR
Zm00001d008466	GRMZM2G333045			2.9133	Cysteine-rich receptor-like protein kinase 37
Zm00001d037287				2.90795	Imidazole glycerol phosphate synthase hisHF chloroplastic
Zm00001d028077	GRMZM2G411216			2.90416
Zm00001d006223				2.90386	Basic leucine zipper 9
Zm00001d044376	GRMZM5G866024			2.89924	Membrane protein
Zm00001d008747				2.89749	SH3 domain-containing protein 3
Zm00001d023181				2.89203
Zm00001d047394				2.88833	expressed protein
Zm00001d019126				2.88401	Protein kinase superfamily protein
Zm00001d019496				2.8826	DNA topoisomerase type IA core
Zm00001d051745				2.87688	Probable ubiquitin conjugation factor E4
Zm00001d046049				2.87444	protein tyrosine phosphatases;protein tyrosine phosphatases
Zm00001d046262	GRMZM2G036759			2.87342	Isocitrate dehydrogenase
Zm00001d044397	GRMZM2G120661			2.8718	Small RNA 2'-O-methyltransferase
Zm00001d046754	GRMZM2G518751			2.86535
Zm00001d037561	GRMZM2G468475			2.85016	Replication protein A 70 kDa DNA-binding subunit B

## Sheet: CI-RL up - F1 down - B73 down
Name	Maize ID	Expression level (-log2)			Anotation
		B73	F1	CI-RL
Zm00001d021205	GRMZM2G069082	-2.01264	-0.905926	2.70731	AP2-EREBP transcription factor/Dehydration-responsive element-binding protein 1B
Zm00001d006169	GRMZM2G124037	-2.9826	-1.21222	2.22646	CBF3-like protein; CRT/DRE binding factor; DREB-like protein
Zm00001d021208	GRMZM2G069146	-1.97178	-0.848776	2.01156	AP2-EREBP transcription factor/Dehydration-responsive element-binding protein 1B
Zm00001d027511	GRMZM2G090568	-1.31522	-1.21793	1.9568	Catalase/Catalase isozyme 2
Zm00001d023516		-1.88891	-1.85065	1.74058	Salt stress-induced protein
Zm00001d031745	GRMZM2G142962	-1.51264	-0.621774	1.53881	Homeobox-leucine zipper protein HAT3
Zm00001d016361	GRMZM2G031983	-1.28816	0.876935	1.50202	C2C2-GATA transcription factor/Putative GATA transcription factor 22
Zm00001d038850	GRMZM2G111017	-1.07198	-0.67479	1.34552	Probable ADPATP carrier protein
Zm00001d053911	GRMZM2G042664	-1.24172	-0.425244	1.33454	expressed protein
Zm00001d043060	GRMZM2G059562	-1.71186	-1.14868	1.28077	Probable WRKY transcription factor 30
Zm00001d044117	GRMZM2G150260	-1.14926	1.88737	1.20724	DNA binding protein
Zm00001d011760		-1.08807	-0.484093	1.20025	DNAJ heat shock N-terminal domain-containing protein
Zm00001d043505	GRMZM2G039246	-1.51215	-1.44805	1.19626	Histidine-containing phosphotransfer protein 4
Zm00001d033510	GRMZM2G146616	-1.51142	-0.472335	1.19241	expressed protein
Zm00001d018107	AC220927.3_FG007	-1.30746	-0.853922	1.18868	Protein EXORDIUM
Zm00001d033786	GRMZM2G155767	-1.70117	-0.776801	1.18388	histidine kinase4
Zm00001d016982	GRMZM2G176253	-1.37584	-1.19949	1.18054	Protein NRT1/ PTR FAMILY 6.4
Zm00001d025470	GRMZM2G158097	-1.16915	-0.488268	1.16207	expressed protein
Zm00001d010490	GRMZM2G084489	-1.29059	-0.618922	1.10592	CW-type Zinc Finger
Zm00001d002256	GRMZM5G897776	-1.45322	-0.626275	1.0224	Starch synthase 3 chloroplastic/amyloplastic
Zm00001d019217	GRMZM2G031780	-1.03554	-0.684907	1.00833	ABC2 homolog 13

## Sheet: B73 up - F1 up - CI-RL down
Name	Maize ID	Expression level (-log2)			Anotation
		B73	F1	CI-RL
Zm00001d031158	GRMZM2G402631	7.0495	4.00803	-2.70179	pathogenesis related protein5
Zm00001d030548	GRMZM2G162158	5.99793	2.82441	-2.04689	Leucoanthocyanidin dioxygenase/2-oxoglutarate (2OG) and Fe(II)-dependent oxygenase superfamily protein
Zm00001d002707	GRMZM2G120016	4.7966	5.20525	-3.61845	Glycosyltransferase/Cis-zeatin O-glucosyltransferase 1
Zm00001d005423		4.09979	1.56797	-1.86297	DNA-directed RNA polymerases II IV and V subunit 12
Zm00001d052690	AC233883.1_FG006	3.84804	2.21559	-3.40376	UPF0481 protein
Zm00001d049632	GRMZM2G007587	3.74141	1.64813	-1.40419	Kelch motif family protein isoform 1\F-box/kelch-repeat protein
Zm00001d044904	GRMZM2G017244	3.61581	2.46735	-1.50393	Transcription factor EMB1444
Zm00001d002436	GRMZM2G125669	3.24212	2.80926	-3.62887	Ubiquinol oxidase/alternative oxidase2
Zm00001d048683	GRMZM2G106377	3.21376	1.57249	-2.09765	Putative RING zinc finger domain superfamily protein
Zm00001d052989	GRMZM2G130389	3.10196	1.38661	-1.05167	Cysteine-rich receptor-like protein kinase 6
Zm00001d024963	GRMZM2G330635	2.94924	2.06979	-1.65328	Glutathione S-transferase GSTU6
Zm00001d032869	GRMZM5G896540/GRMZM2G079376	2.84028	1.08321	-1.95629	L-type lectin-domain containing receptor kinase V.9
Zm00001d039077	GRMZM5G846057	2.79833	0.945597	-2.53273	AP2-EREBP transcription factor/Ethylene-responsive transcription factor ERF061
Zm00001d005028	GRMZM2G018436	2.72001	1.08456	-2.04925	NAC domain-containing protein 77
Zm00001d040743	GRMZM2G091088	2.66033	1.14962	-1.01643	Os01g23380-like protein
Zm00001d044874	GRMZM2G135960	2.63102	1.3736	-3.98606	23.6 kDa heat shock protein mitochondrial
Zm00001d048949	GRMZM2G117971	2.62861	-2.62943	-1.89198	Hevein-like preproprotein
Zm00001d015623	GRMZM2G417945	2.51622	1.14587	-1.84281	Glycosyltransferase/Limonoid UDP-glucosyltransferase
Zm00001d034501	GRMZM2G137321	2.48834	1.05084	-2.68207	AAA-ATPase ASD mitochondrial
Zm00001d038451	GRMZM2G169966	2.43312	1.04909	-2.6553	Putative WRKY DNA-binding domain superfamily protein
Zm00001d007992	lincRN	2.39699	1.2834	-3.46809
Zm00001d002079	GRMZM2G174917	2.38529	1.04306	-1.84544	AP2-EREBP transcription factor/Dehydration responsive element binding protein
Zm00001d027621	GRMZM2G041899	2.31025	1.24819	-2.88537	Zinc finger (C3HC4-type RING finger) family protein
Zm00001d026665	GRMZM2G406099	2.30277	0.937695	-1.79439	expressed protein
Zm00001d024839	GRMZM2G132093	2.25912	1.65154	-2.81319	Glutathione S-transferase 4/glutathione S-transferase2
Zm00001d017008	GRMZM2G083855	2.21169	0.891027	-2.5329	expressed protein
Zm00001d049016	GRMZM5G870077	2.20866	0.70871	-1.68049	F-box/kelch-repeat protein SKIP20
Zm00001d014915		2.18452	1.23183	-1.04442	expressed protein
Zm00001d033092	GRMZM2G011559	2.16482	1.4875	-1.45491	Alpha-soluble NSF attachment protein/Alpha-soluble NSF attachment protein 2
Zm00001d034795	AC217358.3_FG005	2.14775	1.45604	-1.13533	Mitochondrial prohibitin complex protein 2/prohibitin4
Zm00001d026557		2.06025	1.30866	-1.48051	F-box domain containing protein\F-box/kelch-repeat protein
Zm00001d020638	GRMZM2G388045	2.04211	1.67768	-2.21784	Protein GAMETE EXPRESSED 1
Zm00001d017851	GRMZM2G399921	2.03955	1.25342	-3.6536
Zm00001d043723	GRMZM2G035222	2.02128	1.15892	-1.76837	F-box/kelch-repeat protein
Zm00001d004482	GRMZM2G319454	2.01593	1.20787	-1.44045	transmembrane-like protein
Zm00001d009746	GRMZM2G129291	2.01515	0.882245	-1.35789	PIF / Ping-Pong family of plant transposases
Zm00001d008540	GRMZM2G095964	1.98969	0.549494	-1.4973	expressed protein
Zm00001d027685	GRMZM2G056804	1.98141	0.913931	-1.13231	RING-H2 finger protein ATL16
Zm00001d011846	GRMZM2G356714	1.94762	2.29334	-1.35532	Calcium-dependent lipid-binding (CaLB domain) family protein
Zm00001d012177	GRMZM2G418689	1.94014	1.16413	-1.62315	Serine/threonine-protein kinase
Zm00001d044156	GRMZM2G014395	1.9332	1.52416	-4.69231	cytochrome P450 family 72 subfamily A polypeptide 8
Zm00001d032683	GRMZM2G153233	1.91418	1.68007	-1.52166	Auxin response factor/Auxin response factor 16
Zm00001d046404	GRMZM2G463953	1.9106	1.36189	-1.23181	expressed protein
Zm00001d036136	GRMZM2G152041	1.9007	0.976094	-4.36371	expressed protein
Zm00001d043762	GRMZM5G833207/GRMZM5G808836	1.85641	1.31486	-2.75251	ABC transporter B family member 9
Zm00001d034270	GRMZM2G029385	1.83177	2.43203	-2.6919	Mitochondrial import inner membrane translocase subunit TIM14
Zm00001d030544	GRMZM2G159587	1.83123	1.73533	-2.2364	Glyoxylate reductase
Zm00001d032190	GRMZM2G117193	1.82961	1.01695	-1.39637	MYR1
Zm00001d039183	GRMZM2G175593/GRMZM6G704070	1.81955	2.67457	-1.99071	Mitochondrial chaperone BCS1/Protein HYPER-SENSITIVITY-RELATED 4
Zm00001d047909	GRMZM2G145085	1.81215	1.31288	-2.52086	transcription activators;DNA binding;RNA polymerase II transcription factors;catalytics;transcription initiation factors
Zm00001d049242	GRMZM2G003970	1.81077	0.495853	-1.62303	expressed protein
Zm00001d043728	GRMZM2G386113	1.79806	0.907027	-1.69503	RING/U-box superfamily protein
Zm00001d027499	GRMZM2G092813	1.7718	-0.911586	-2.47614	Acyl-activating enzyme 11
Zm00001d022877	lincRN	1.76198	-1.0332	-1.45186
Zm00001d048843	GRMZM2G574887	1.75792	2.25881	-1.48924	TRAF transcription factor
Zm00001d026002	GRMZM2G018631	1.74539	1.46368	-1.19636	Putative RING zinc finger domain superfamily protein
Zm00001d023293	GRMZM2G427014	1.74103	1.40278	-1.28063	40S ribosomal protein S16
Zm00001d027525		1.68176	-0.809647	-2.75428	Basic endochitinase B
Zm00001d008545		1.65718	-0.522922	-1.02412
Zm00001d033505	GRMZM2G134982	1.6459	1.21186	-1.23362	Ribosomal protein S5/Elongation factor G/III/V family protein
Zm00001d020737	GRMZM5G826321	1.64461	0.892858	-1.6721	Probable carboxylesterase 2
Zm00001d053740	GRMZM2G143457	1.64326	2.04434	-1.63078	Uncharacterised conserved protein UCP015417 vWA
Zm00001d014853	GRMZM2G036991	1.62409	1.3649	-1.03309	tRNA-splicing endonuclease subunit Sen2-2
Zm00001d044157		1.60951	1.24929	-2.46551	Cytochrome P450 CYP72A123/cytochrome P450 family 72 subfamily A polypeptide 8
Zm00001d017912	GRMZM2G315726	1.51104	0.754744	-2.6957	ASC1-like protein 2/LAG1 longevity assurance homolog 3
Zm00001d006374	GRMZM5G868679	1.48227	0.891335	-1.04513	Purple acid phosphatase/Probable inactive purple acid phosphatase 1
Zm00001d049544	GRMZM2G128504	1.43939	1.08694	-1.52304	UDP-glycosyltransferase 83A1
Zm00001d053282	GRMZM2G096946	1.4331	0.92365	-1.2247	Glycosyltransferase family 61 protein
Zm00001d012562	AC204359.3_FG005	1.42915	0.501416	-1.86772	Probable sugar phosphate/phosphate translocator
Zm00001d013398	GRMZM2G093139	1.42716	1.28096	-1.40104	expressed protein
Zm00001d000196	GRMZM2G132995	1.37904	1.35985	-2.96331	Protein DETOXIFICATION/Putative MATE efflux family protein
Zm00001d052435	GRMZM2G336448	1.37684	1.05994	-1.39911	Probable peptide/nitrate transporter
Zm00001d031266	GRMZM2G379179	1.3618	0.822263	-1.10442	Trihelix transcription factor/Homeodomain-like superfamily protein
Zm00001d005769	GRMZM2G083759	1.33942	0.6421	-1.18866	Signal transducer\BTB/POZ domain-containing protein NPY1
Zm00001d047993	GRMZM2G177878	1.32972	0.351045	-2.9728	Probable inactive poly [ADP-ribose] polymerase SRO1
Zm00001d012304	GRMZM2G396248	1.31675	0.5915	-1.83822	Putative cytochrome P450 superfamily protein
Zm00001d026454	GRMZM2G107226	1.30891	-0.745367	-2.54596	expressed protein
Zm00001d018848	GRMZM2G406014	1.2986	0.876713	-1.00232	Probable carboxylesterase 15
Zm00001d029287	GRMZM2G026417	1.29689	0.728115	-1.07739	Probable transcription factor
Zm00001d018529	GRMZM2G145133	1.23773	0.994777	-1.16905	expressed protein
Zm00001d048121	GRMZM2G479270	1.20881	-1.42884	-1.94129	Myosin heavy chain
Zm00001d006306	GRMZM2G162284	1.16399	1.0273	-1.11388	High mobility group B protein 2
Zm00001d005306	GRMZM2G055883	1.15896	0.716568	-2.07784	Dynamin-related protein 1E
Zm00001d014089	GRMZM2G111537	1.14759	1.00117	-1.69689	Adenine nucleotide alpha hydrolases-like superfamily protein
Zm00001d013825	GRMZM2G337330	1.13138	0.878593	-1.24472	expressed protein
Zm00001d034048	GRMZM2G021781	1.1242	1.87639	-1.28979	Cytochrome b5 isoform A
Zm00001d011348	GRMZM2G050072	1.11676	1.40212	-1.15875	10-deacetylbaccatin III 10-O-acetyltransferase/HXXXD-type acyl-transferase family protein
Zm00001d022026	GRMZM2G008468	1.10355	1.29158	-2.64618	Golgi transport 1 protein B
Zm00001d017474	GRMZM2G056889	1.1012	0.779633	-1.841	expressed protein
Zm00001d038700	GRMZM2G141026	1.08452	1.51127	-2.39946	O-methyltransferase ZRP4
Zm00001d042476	GRMZM2G059108	1.0817	1.19971	-1.13985	Acid phosphatase/vanadium-dependent haloperoxidase related
Zm00001d021638	GRMZM2G180080	1.01983	1.30327	-2.78686	Mitochondrial protein/Protein HYPER-SENSITIVITY-RELATED 4
Zm00001d052233	GRMZM2G021605	1.01977	0.977147	-1.20578	phosphoglycerate/bisphosphoglycerate mutase
Zm00001d002352	GRMZM2G049487	1.00534	0.890327	-1.01139	Whole genome shotgun sequence of line PN40024 scaffold_11.assembly12x (Fragment)
Zm00001d028753	AC208201.3_FG001	1.00391	0.60823	-1.04011	Mitochondrial succinate-fumarate transporter 1
Zm00001d051636	GRMZM2G064701	0.969295	1.18974	-1.7075	Delta(12)-fatty-acid desaturase
Zm00001d029578	GRMZM2G068826	0.903262	1.39571	-2.16858	Expressed protein; protein
Zm00001d032902	GRMZM2G119521	0.811059	1.00871	-1.02539	Probable receptor-like protein kinase
Zm00001d012407	GRMZM2G146206	0.79775	1.42905	-1.111	Triosephosphate isomerase/triose phosphate isomerase5
